# Supplementary material for: Effects of Combined Inorganic Nitrate and Nitrite Supplementation on Cardiorespiratory Fitness and Skeletal Muscle Oxidative Capacity in Type 2 Diabetes: A Pilot Randomized Controlled Trial
Source: Nutrients. 2022 Oct 25;14(21):4479. doi: 10.3390/nu14214479 (PMC9654804; doi:10.3390/nu14214479)
Supplement: Supplementary file 1 [file nutrients-14-04479-s001.zip]

Archive with 1 entries (1 files):
- nutrients-1975657-SI.pdf
